# Supplementary material for: Procurement, Processing, and Storage of Human Amniotic Membranes for Implantation Purposes in Non-Healing Pressure Ulcers
Source: Methods Protoc. 2025 Feb 1;8(1):12. doi: 10.3390/mps8010012 (PMC11858804; doi:10.3390/mps8010012)
Supplement: Supplementary file 1 [file mps-08-00012-s001.zip]

Archive with 2 entries (2 files):
- mps-3229679-Supplementary file S1.pdf
- mps-3229679-Supplementary file S2.pdf
